# Supplementary material for: Functional and structural analysis of a novel splice site HMBS variant in a Chinese AIP patient
Source: Front Genet. 2023 Dec 19;14:1333111. doi: 10.3389/fgene.2023.1333111 (PMC10773753; doi:10.3389/fgene.2023.1333111)
Supplement: Supplementary file 1 [file Table1.XLSX]

## Sheet: Sheet2
ID	Nucleic acid Variants	protein Variants	Phenotype	Population information	Whether there is a functional experiment	PMID
1	c.500G>A	Arg167Gln	Spastic paralysis and axonal neuropathy, optic nerve atrophy, cataract, nystagmus	Netherlands	NO	27558376
	c.674G>A	Arg225Gln
2	c.33+1G>C			Russia	NO	31044425
	c.87G>T	p.Gln29His
	c.160_160+1delAG
	c.161-2A>G
	c.211-8delTCCGGCAG
	c.344+2T>A
	с.350_353insA
	c.358_379del22bp	p.His120GlnfsX8
	c.359_361delATG
	c.436_437AG>CC	p.Ser146Pro
	c.529_530CT>TG	p.Leu177Trp
	c.575G>A	p.Gly192Asp
	c.645delG	p.Val215ValfsX39
	c.649C>T	p.Gln217X
	c.652G>T	p.Gly218Trp
	c.715_725del10bp	p.His239ArgfsX13
	c.772-11_13delCTT
	c.787insAGTG	p.Val263GlufsX29
	c.805A>C	p.Thr269Pro
	c.913-1G>A
	c.982C>T	p.Gln328X
	c.1008delC	p.Ile336IlefsX8
	c.1042_1043delAA	p.Lys348LysfsX10
3	c.760_771+2delCTGAGGCACCTGGTinsGCTGCATCGCTGAA		Intestinal obstruction, altered mental status	China	YES	34681668
	c.88-1G>C
4	c.298_304dup	p.V103Afs*120		Argentina	NO	26075277
	c.423-2A>G
	c.913-1G>A
	g.3078_8306del5228bp
5	c.89T>C	p.Leu30Pro		United States	NO	30385147
	c.94C>T	p.Arg32Cys
	c.134C>T	p.Ser45Leu
	c.231T>G	p.Phe77Leu
	c.334G>C	p.Ala112Pro
	c.338T>A	p.Ile113Asn
	c.365C>A	p.Ala122Asp
	c.434C>T	p.Thr145Ile
	c.461T>C	p.Leu154Pro
	c.571G>C	p.Ala191Pro
	c.668A>G	p.Glu223Gly
	c.671T>A	p.Val224Glu
	c.719A>G	p.Asp240Gly
	c.919G>A	p.Asp307Asn
	c.208A>T	p.Lys70X
	c.633C>A	p.Cys211X
	c.831C>G	p.Tyr277X
	c.994C>T	p.Gln332X
	c.33_331delGG	p.Glu12LysfsX7
	c.107_110delACAG	p.Asp36ValfsX6
	c.143delG	p.Gly48AlafsX50
	c.439_445delTCCCTGC	p.Ser147GlufsX106
	c.478delC	p.His160IlefsX95
	c.630_633delATGC	p.Tyr213LeufsX41
	c.639_641delTGC	p.Ala214del
	c.720_725delTCCCGA	p.Asp240_Pro241del
	c.850_860del11	p.Ser284LeufsX3
	c.940_941delCA	p.Gln314ValfsX8
	c.411_498+91dup301
	c.632dupG	p.Cys211TrpfsX40
	c.730_731dupCT	p.Leu245CysfsX11
	c.863_864insT	p.Asp289ArgfsX2
	c.905dupC	p.Ala303CysfsX4
	c.87+123dupA
	c.267-1G>C
	c.499-24_c.499-17delGTGGTCCT
	c.6121G>A
	c.6511G>A
	c.8252dupT
	c.8254delA
	c.826-2A>T
	c.913-1G>C
	c.913-1G>T
	c.578_583delTGCAGCinsA	p.Leu193GlnfsX15
	c.578_582delTGCAGinsA	p.Leu193HisfsX61
	c.604_612+28del37
6	IVS4-1G>A		Acute abdominal pain, vomiting, constipation, fever, intestinal obstruction, tetany, generalized body pain, tachypnea, dyspnea	India	NO	27769855
7	c.41_42insA			Spain	NO	32806544
	c.161–3C>G
	c.226_227delCT
	c.294G>T	p.K98N
	c.651+3A>T
	c.788_789delTG
8	c.517C>T	p.R173W	Intermittent abdominal pain, nausea, vomiting, constipation, bilateral lower limb numbness, intestinal obstruction	Sri Lanka	NO	30071891
9	c.405_406delAA	p.Glu135AspfsX74	Acute abdominal pain, seizures, blurred vision, speech impairment, memory impairment, white matter lesions of the brain	China	YES	32377710
10	c.594G>A	p.W198X	Recurrent acute abdominal, chest and back pain, nausea, vomiting, polyarthralgia, rash	United Arab Emirates	NO	37341437
11	c.517C>T	p.Arg173Trp	Severe intermittent abdominal pain, vomiting, seizures, encephalopathy, myasthenia	Thailand	NO	36329616
12	c.89T>C	p.Leu30Pro		United States	YES	30740734
	c.231T>G	p.Phe77Leu
	c.334G>C	p.Ala112Pro
	c.365C>A	p.Ala122Asp
	c.434C>T	p.Thr145Ils
	c.461T>C	p.Leu154Pro
	c.509T>C	p.Leu170Pro
	c.612G>T	p.Gln204His
	c.671T>A	p.Val224Glu
	c.719A>G	p.Asp240Gly
	c.1039G>C	p.Ala347Pro
	c.208A>T	p.Lys70X
	c.633C>A	p.Cys211X
	c.831C>A	p.Tyr277X
	c.996C>T	p.Gln332X
	c.33_33+1delGG
	c.107_111delACAG
	c.143delG
	c.439_445delTCCCTGC
	c.478delC
	c.630_633delATGC
	c.639_641delTGC
	c.850_860del11
	c.940_941delCA
	c.1084delT
	c.632dupG
	c.633dupC
	c.720_745dup26
	c.730_731dupCT
	c.863_864insT
	c.905_906insC
	c.266+1G>A
	c.267-1G>C
	c.612+1G>A
	c.651+1G>A
	c.825+3delA
	c.826-2A>T
	c.825+2dupT
	c.913-1G>C
	c.578_581delTGCAGinsA, c.604_612+28del37
13	c.229T>G	p.Phe77Val		China	NO	34523126
	c.293A>C	p.Lys98Thr
	c.368T>A	p.Val123Asp
	c.653G>A	p.Gly218Glu
	c.469A>T	p.Lys157*
	c.261delG	p.Asn88Metfs*10
	c.582_586delGCGCA	p.Gln194Hisfs*14
	c.597dupC	p.Asn200Glnfs*10
	c.726_727del	p.Glu242Aspfs*8
	c.734_741delTTCGCTGC	p.Leu245Hisfs*3
	c.882delC	p.Met295Cysfs*22
	c.1045_1046delAA	p.Asn349Hisfs*9
	c.760_771+2delinsGCTGCATCGCTGAA
	c.88-1G>C
	c.160+3G>T
	c.912+1G>C
	c.913-9_914del
14	c.76C>T	p.R26C		Bulgaria	NO	24997713
	c.279_280insAT
	c.887delC
	c.445C>T	p.R149X
	c.345-2A>C
	c.287C>T	p.S96F
15		p.R116W		Norway	YES	23815679
		p.K132N
		p.R167W
		p.R173W
		p.V215E
16	c.1078_1132del		Abdominal pain with nausea and vomiting, seizures, hyponatremia, hypokalemia, hyperbilirubinemia, altered mental status, persistent lower extremity weakness and pain, hypertension	China	NO	30212967
17	c.594G>A	p.W198*	Reversible splenic injury syndrome, persistent abdominal pain, nausea, vomiting, hyponatremia	China	NO	32306994
18	c.655G>C	p.A219P	Hyponatremia	China	NO	25787008
19	c.160+6T>A		Diffuse abdominal pain, hypertension, convulsions, hyponatremia	Turkey	NO	32558425
